# Supplementary material for: Overexpression of enzymes in glycolysis and energy metabolic pathways to enhance coenzyme Q10 production in Rhodobacter sphaeroides VK-2-3
Source: Front Microbiol. 2022 Aug 12;13:931470. doi: 10.3389/fmicb.2022.931470 (PMC9412181; doi:10.3389/fmicb.2022.931470)
Supplement: Supplementary file 2 [file Data_Sheet_2.xlsx]

## Sheet: Sheet1
V-0, VK-2-3 and growth curves of recombinant bacteria (red marked discarded)
Strains number	0 (h)	Mean	Error	6 (h)	Mean	Error	10 (h)	Mean	Error	15 (h)	Mean	Error	18 (h)	Mean	Error	20 (h)	Mean	Error	22 (h)	Mean	Error	24 (h)	Mean	Error	26 (h)	Mean	Error	28 (h)	Mean	Error	30 (h)	Mean	Error
V-0	0	0	0	0.009	0.0105	0.00212132	0.022	0.024	0.00282843	0.23	0.229	0.00141421	0.335	0.3375	0.00353553	0.507	0.5085	0.00212132	0.81	0.816	0.00848528	1.24	1.2425	0.00353553	1.244	1.2445	0.000707107	1.116	1.115	0.00141421	1.023	1.024	0.00141421
	0			0.012			0.026			0.228			0.34			0.51			0.822			1.245			1.245			1.114			1.025
	0			0.003			0.015			0.204			0.301			0.467			0.803			1.043			1.132			1.021			1.004
VK-2-3	0	0	0	0.012	0.0115	0.000707107	0.026	0.0265	0.000707107	0.446	0.4565	0.0148492	0.566	0.5685	0.00353553	0.901	0.903	0.00282843	1.344	1.35	0.00848528	1.56	1.563	0.00424264	1.564	1.566	0.00282843	1.388	1.386	0.00282843	1.244	1.2455	0.00212132
	0			0.011			0.027			0.467			0.571			0.905			1.356			1.566			1.568			1.384			1.247
	0			0.005			0.021			0.412			0.521			0.846			1.305			1.478			1.432			1.308			1.117
RS.PFK	0	0	0	0.008	0.0095	0.00212132	0.024	0.025	0.00141421	0.103	0.1065	0.00494975	0.21	0.2105	0.000707107	0.346	0.348	0.00282843	0.512	0.513	0.00141421	1.021	1.016	0.00707107	1.019	1.0195	0.000707107	0.987	0.9815	0.00777817	0.844	0.8405	0.00494975
	0			0.011			0.026			0.11			0.211			0.35			0.514			1.011			1.02			0.976			0.837
	0			0.004			0.018			0.096			0.201			0.312			0.432			0.943			0.935			0.915			0.798
RS.PKAC	0	0	0	0.013	0.014	0.00141421	0.031	0.0325	0.00212132	0.581	0.5825	0.00212132	0.763	0.7675	0.00636396	1.121	1.12	0.00141421	2.012	2.0165	0.00636396	2.787	2.7855	0.00212132	2.785	2.786	0.00141421	1.987	1.983	0.00565685	1.712	1.713	0.00141421
	0			0.015			0.034			0.584			0.772			1.119			2.021			2.784			2.787			1.979			1.714
	0			0.009			0.025			0.507			0.713			1.011			1.954			2.657			2.123			1.907			1.678
RS.PFK-PKAC	0	0	0	0.014	0.013	0.00141421	0.029	0.0295	0.000707107	0.497	0.495	0.00282843	0.602	0.6035	0.00212132	0.912	0.913	0.00141421	1.62	1.6195	0.000707107	1.811	1.81	0.00141421	1.806	1.808	0.00282843	1.568	1.57	0.00282843	1.312	1.316	0.00565685
	0			0.012			0.03			0.493			0.605			0.914			1.619			1.809			1.81			1.572			1.32
	0			0.008			0.024			0.524			0.556			0.878			1.605			1.763			1.703			1.501			1.234
RS.KdpC	0	0	0	0.011	0.0105	0.000707107	0.024	0.026	0.00282843	0.443	0.4405	0.00353553	0.589	0.597	0.0113137	0.911	0.912	0.00141421	1.502	1.503	0.00141421	1.571	1.576	0.00707107	1.509	1.5035	0.00777817	1.426	1.4245	0.00212132	1.142	1.1395	0.00353553
	0			0.01			0.028			0.438			0.605			0.913			1.504			1.581			1.498			1.423			1.137
	0			0.008			0.019			0.412			0.436			0.902			1.478			1.534			1.365			1.378			1.038
RS.GAPDH	0	0	0	0.011	0.0125	0.00212132	0.033	0.0345	0.00212132	0.593	0.591	0.00282843	0.793	0.794	0.00141421	1.923	1.92	0.00424264	2.387	2.3865	0.000707107	2.937	2.938	0.00141421	2.916	2.9205	0.00636396	2.179	2.1725	0.00919239	2.015	2.016	0.00141421
	0			0.014			0.036			0.589			0.795			1.917			2.386			2.939			2.925			2.166			2.017
	0			0.008			0.027			0.569			0.689			1.857			2.087			2.909			2.346			2.076			1.967
RS.KdpC-GAPDH	0	0	0	0.011	0.012	0.00141421	0.0275	0.0265	0.00141421	0.44	0.438	0.00282843	0.592	0.5975	0.00777817	0.916	0.91	0.00848528	1.446	1.4525	0.00919239	1.534	1.5495	0.0219203	1.506	1.5035	0.00353553	1.428	1.4255	0.00353553	1.145	1.1435	0.00212132
	0			0.013			0.0255			0.436			0.603			0.904			1.459			1.565			1.501			1.423			1.142
	0			0.006			0.021			0.354			0.523			0.847			1.409			1.504			1.432			1.354			1.011
The residual sugar concentration in the fermentation broth of V-0, VK-2-3, and recombinant bacteria after 72h (discarded in red)
Strains number		Mean	Error
V-0	4.1	4.095	0.00707107
	4.09
	3.87
VK-2-3	3.2	3.1	0.141421
	3
	2.73
RS.PFK	5.2	5.05	0.212132
	4.9
	4.1
RS.PKAC	1.9	1.95	0.0707107
	2
	3.1
RS.PFK-PKAC	2.45	2.425	0.0353553
	2.4
	2.14
RS.KdpC	3.25	3.16	0.127279
	3.07
	2.43
RS.GAPDH	1.96	1.985	0.0353553
	2.01
	2.46
RS.KdpC-GAPDH	3.24	3.15	0.127279
	3.06
	2.57
Fermentation test results of V-0, VK-2-3 and recombinant bacteria after 72h (discarded in red)
Strains number	The titer of CoQ10（mg/L)	Mean	Error	Dry cell weight(g/L）	Mean	Error	The yield of CoQ10（mg/g）	Mean	Error	Production performance（mg/g·g·L·h）	Mean	Error
V-0	304.31	302.27	2.88	33.8091	32.89	1.3	9	9.2	0.28	0.51	0.52	0.0141421
	300.23			31.9743			9.39			0.53
	292.34			27.22
VK-2-3	361.11	359.775	1.89	29.0054	28.64	0.52	12.45	12.56	0.16	0.9	0.94	0.0565685
	358.44			28.2752			12.67			0.98
	345.76			24.32
RS.PFK	300.34	300.955	0.87	30.4978	30.44	0.08	9.85	9.89	0.05	0.44	0.455	0.0212132
	301.57			30.3867			9.92			0.47
	320.33			29.34
RS.PKAC	409.31	405.935	4.77	27.4541	27.69	0.34	14.91	14.66	0.35	1.82	1.745	0.106066
	402.56			27.9304			14.41			1.67
	387.21			24.34
RS.PFK-PKAC	380.23	379.935	0.42	28.502	28.33	0.25	13.34	13.37	0.04	1.26	1.275	0.0212132
	379.64			28.1481			13.4			1.29
	370.11			26.13
V-0	300.12	300.72	0.848528	32.67	32.5	0.240416	9.18641	9.25327	0.0945589	0.51	0.52	0.01
	301.32			32.33			9.32014			0.53
	294.35			28.78			10.2276
VK-2-3	361.11	359.775	1.88798	34.92	34.965	0.0636396	10.3411	10.2896	0.0727243	0.75	0.78	0.04
	358.44			35.01			10.2382			0.81
	325.67			30.34			10.734
RS.KdpC	359.89	360.165	0.388909	35.11	34.565	0.770746	10.2504	10.4227	0.243661	0.75	0.79	0.05
	360.44			34.02			10.5949			0.83
	372.41			31.46			11.8376
RS.GAPDH	410.33	409.79	0.763675	36.45	36.69	0.339411	11.2573	11.1696	0.124141	1.33	1.3	0.04
	409.25			36.93			11.0818			1.28
	397.22			32.97			12.0479
RS.KdpC-GAPDH	360.67	359.865	1.13844	34.98	34.435	0.770746	10.3107	10.4528	0.200901	0.76	0.79	0.05
	359.06			33.89			10.5949			0.83
	370.67			29.87			12.4094
The NADH/NAD+ ratio of V-0, VK-2-3, RS.KdpC, RS.GAPDH and RS.KdpC-GAPDH fermentation broth after 72h (discarded in red)
Strains number	NADH/NAD+	Mean	Error
V-0	0.81	0.785	0.0353553
	0.76
	0.63
VK23	1.34	1.315	0.0353553
	1.29
	1.08
RS.KdpC	1.303	1.3265	0.033234
	1.35
	1.14
RS.GAPDH	1.81	1.795	0.0212132
	1.78
	1.53
RS.KdpC-GAPDH	2.01	2.05	0.0565685
	2.09
	1.67
The ATP concentration of V-0, VK-2-3, RS.KdpC, RS.GAPDH and RS.KdpC-GAPDH fermentation broth after 72h (discarded in red)
Strains number	ATP concentration	Mean	Error
V-0	0.05072	0.04992	0.00113137
	0.04912
	0.03678
VK-2-3	0.10144	0.101725	0.000403051
	0.10201
	0.06135
RS.KdpC	0.09129	0.091185	0.000148492
	0.09108
	0.06549
RS.GAPDH	0.15216	0.152115	6.36396e-05
	0.15207
	0.13042
RS.KdpC-GAPDH	0.07608	0.076035	6.36396e-05
	0.07599
	0.05687
RT-qPCR Raw data
Strains number	Target	CT		Strains number	Target	CT		Strains number	Target	CT
V-0	ropZ	29.1996		V-0	pfk	34.1663		V-0	pkac	33.7942
V-0	ropZ	29.2556		V-0	pfk	34.3336		V-0	pkac	33.7713
V-0	ropZ	29.6301		V-0	pfk	34.1871		V-0	pkac	33.6095
VK-2-3	ropZ	31.1179		VK-2-3	pfk	34.2712		VK-2-3	pkac	33.0564
VK-2-3	ropZ	31.7882		VK-2-3	pfk	34.1651		VK-2-3	pkac	33.2754
VK-2-3	ropZ	31.8131		VK-2-3	pfk	34.4753		VK-2-3	pkac	33.0982
RS.PFK	ropZ	30.6834		RS.PFK	pfk	32.4697		RS.PFK	pkac	33.3002
RS.PFK	ropZ	31.4875		RS.PFK	pfk	32.371		RS.PFK	pkac	33.2534
RS.PFK	ropZ	30.4002		RS.PFK	pfk	32.2285		RS.PFK	pkac	33.48
RS.PKAC	ropZ	32.1924		RS.PKAC	pfk	33.8714		RS.PKAC	pkac	33.07
RS.PKAC	ropZ	31.9486		RS.PKAC	pfk	33.8765		RS.PKAC	pkac	33.0124
RS.PKAC	ropZ	32.0558		RS.PKAC	pfk	33.9229		RS.PKAC	pkac	32.8743
RS.PFK-PKAC	ropZ	31.5275		RS.PFK-PKAC	pfk	33.7206		RS.PFK-PKAC	pkac	33.0169
RS.PFK-PKAC	ropZ	31.5954		RS.PFK-PKAC	pfk	33.7255		RS.PFK-PKAC	pkac	33.048
RS.PFK-PKAC	ropZ	31.7298		RS.PFK-PKAC	pfk	33.6133		RS.PFK-PKAC	pkac	33.0987
RS.KdpC	ropZ	32.5772
RS.KdpC	ropZ	32.1472
RS.KdpC	ropZ	32.3057
RS.GAPDH	ropZ	29.3786
RS.GAPDH	ropZ	29.2771
RS.GAPDH	ropZ	29.3561
RS.KdpC-GAPDH	ropZ	32.0757
RS.KdpC-GAPDH	ropZ	32.9497
RS.KdpC-GAPDH	ropZ	31.9733
V-0	kdpc	36.671		V-0	gapdh	35.0167
V-0	kdpc	36.784		V-0	gapdh	35.7585
V-0	kdpc	36.6883		V-0	gapdh	35.675
VK-2-3	kdpc	36.2793		VK-2-3	gapdh	33.7704
VK-2-3	kdpc	36.791		VK-2-3	gapdh	33.7765
VK-2-3	kdpc	36.5905		VK-2-3	gapdh	32.8629
RS.KdpC	kdpc	35.2538		RS.KdpC	gapdh	34.1025
RS.KdpC	kdpc	35.2871		RS.KdpC	gapdh	33.6384
RS.KdpC	kdpc	35.4172		RS.KdpC	gapdh	34.1165
RS.GAPDH	kdpc	33.1391		RS.GAPDH	gapdh	30.0448
RS.GAPDH	kdpc	33.1607		RS.GAPDH	gapdh	30.0129
RS.GAPDH	kdpc	33.1834		RS.GAPDH	gapdh	30.0368
RS.KdpC-GAPDH	kdpc	36.9477		RS.KdpC-GAPDH	gapdh	34.3353
RS.KdpC-GAPDH	kdpc	36.4513		RS.KdpC-GAPDH	gapdh	34.0738
RS.KdpC-GAPDH	kdpc	36.5245		RS.KdpC-GAPDH	gapdh	33.6012
RT-qPCR data processing for mapping
Strains number	Target	CT	Δct	ΔΔct	2^(-ΔΔct)	Mean	Error
V-0	pfk	34.1663	29.3618	4.80454	0.035784	0.0343072	0.00212911
V-0	pfk	34.3336	29.3618	4.97181	0.0318667
V-0	pfk	34.1871	29.3618	4.82537	0.035271
VK-2-3	pfk	34.2712	31.5731	2.69813	0.154092	0.151235	0.0162342
VK-2-3	pfk	34.1651	31.5731	2.59204	0.165851
VK-2-3	pfk	34.4753	31.5731	2.90226	0.133762
RS.PFK	pfk	32.4697	30.857	1.61264	0.327	0.354551	0.0299912
RS.PFK	pfk	32.371	30.857	1.51393	0.350156
RS.PFK	pfk	32.2285	30.857	1.37147	0.386497
RS.PKAC	pfk	33.8714	32.0656	1.80581	0.286019	0.282338	0.00552732
RS.PKAC	pfk	33.8765	32.0656	1.8109	0.285013
RS.PKAC	pfk	33.9229	32.0656	1.85735	0.275983
RS.PFK-PKAC	pfk	33.7206	31.6176	2.103	0.232773	0.238492	0.0106086
RS.PFK-PKAC	pfk	33.7255	31.6176	2.10799	0.23197
RS.PFK-PKAC	pfk	33.6133	31.6176	1.99578	0.250733
V-0	pkac	33.7942	29.3618	4.43245	0.0463126	0.048668	0.00345843
V-0	pkac	33.7713	29.3618	4.40957	0.047053
V-0	pkac	33.6095	29.3618	4.24774	0.0526385
VK-2-3	pkac	33.0564	31.5731	1.48329	0.357672	0.337471	0.0266297
VK-2-3	pkac	33.2754	31.5731	1.70231	0.307294
VK-2-3	pkac	33.0982	31.5731	1.52513	0.347447
RS.PFK	pkac	33.3002	30.857	2.44314	0.183882	0.17872	0.0145114
RS.PFK	pkac	33.2534	30.857	2.39636	0.189944
RS.PFK	pkac	33.48	30.857	2.62297	0.162333
RS.PKAC	pkac	33.07	32.0656	1.00442	0.498471	0.52937	0.0373494
RS.PKAC	pkac	33.0124	32.0656	0.946852	0.518763
RS.PKAC	pkac	32.8743	32.0656	0.808751	0.570876
RS.PFK-PKAC	pkac	33.0169	31.6176	1.39931	0.37911	0.36944	0.010546
RS.PFK-PKAC	pkac	33.048	31.6176	1.43045	0.371016
RS.PFK-PKAC	pkac	33.0987	31.6176	1.48118	0.358195
V-0	kdpc	36.671	29.3618	7.30925	0.00630517	0.006	0.000255463
V-0	kdpc	36.784	29.3618	7.42229	0.00582999
V-0	kdpc	36.6883	29.3618	7.32651	0.00623018
VK-2-3	kdpc	36.2793	31.5731	4.70617	0.0383092	0.032018	0.00580486
VK-2-3	kdpc	36.791	31.5731	5.21789	0.0268694
VK-2-3	kdpc	36.5905	31.5731	5.01739	0.0308755
RS.KdpC	kdpc	35.2538	32.3434	2.91041	0.133009	0.12725	0.0075023
RS.KdpC	kdpc	35.2871	32.3434	2.9437	0.129974
RS.KdpC	kdpc	35.4172	32.3434	3.07381	0.118766
RS.GAPDH	kdpc	33.1391	29.3373	3.80183	0.0717026	0.0706248	0.00108465
RS.GAPDH	kdpc	33.1607	29.3373	3.82341	0.0706382
RS.GAPDH	kdpc	33.1834	29.3373	3.84615	0.0695335
RS.KdpC-GAPDH	kdpc	36.9477	32.3329	4.61481	0.0408136	0.0510381	0.00896854
RS.KdpC-GAPDH	kdpc	36.4513	32.3329	4.11841	0.0575751
RS.KdpC-GAPDH	kdpc	36.5245	32.3329	4.19164	0.0547255
V-0	gapdh	35.0167	29.3618	5.65492	0.0198472	0.0147638	0.00441652
V-0	gapdh	35.7585	29.3618	6.39671	0.0118686
V-0	gapdh	35.675	29.3618	6.31324	0.0125755
VK-2-3	gapdh	33.7704	31.5731	2.19728	0.218048	0.281394	0.110515
VK-2-3	gapdh	33.7765	31.5731	2.20337	0.21713
VK-2-3	gapdh	32.8629	31.5731	1.28981	0.409005
RS.KdpC	gapdh	34.1025	32.3434	1.75907	0.295439	0.331853	0.0655622
RS.KdpC	gapdh	33.6384	32.3434	1.29499	0.40754
RS.KdpC	gapdh	34.1165	32.3434	1.7731	0.29258
RS.GAPDH	gapdh	30.0448	29.3373	0.707525	0.61237	0.618067	0.00712631
RS.GAPDH	gapdh	30.0129	29.3373	0.675632	0.626058
RS.GAPDH	gapdh	30.0368	29.3373	0.699527	0.615774
RS.KdpC-GAPDH	gapdh	34.3353	32.3329	2.00239	0.249586	0.321305	0.0849731
RS.KdpC-GAPDH	gapdh	34.0738	32.3329	1.74094	0.299175
RS.KdpC-GAPDH	gapdh	33.6012	32.3329	1.26828	0.415153
Experiment results of 5L fermenter (discarded in red)
Strains number	Time (h)	The titer of CoQ10（mg/L)	Mean	Error	Dry cell weight(g/L）	Mean	Error	The yield of CoQ10（mg/g）	Mean	Error
VK-2-3	10	no detection			13.39	13.455	0.0919239	no detection
		no detection			13.52			no detection
		no detection			13.01			no detection
	20	no detection			22.43	22.54	0.155563	no detection
		no detection			22.65			no detection
		no detection			20.02			no detection
	30	no detection			29.21	29.175	0.0494975	no detection
		no detection			29.14			no detection
		no detection			28.02			no detection
	40	338.64	334.72	5.54372	37.32	37.265	0.0777817	9.07395	8.98202	0.130017
		330.8			37.21			8.89008
		344.72			36.08
	50	390.82	394.93	5.81242	45.22	45.28	0.0848528	8.64264	8.72185	0.112022
		399.04			45.34			8.80106
		374.93			42.08
	60	478.14	473.67	6.32153	51.69	51.85	0.226274	9.25015	9.13574	0.161788
		469.2			52.01			9.02134
		453.67			48.34
	70	696.17	701.14	7.02864	65.45	65.345	0.148492	10.6367	10.73	0.131945
		706.11			65.24			10.8233
		680.14			63.01
	80	820.73	815.87	6.87308	74.21	74.385	0.247487	11.0596	10.9684	0.128892
		811.01			74.56			10.8773
		800.87			72.23
	90	996.59	988.51	11.4339	79.56	79.275	0.403051	12.5263	12.4691	0.0808355
		980.42			78.99			12.412
		960.51			74.23
	100	1040.92	1040.93	0.0141421	84.45	84.53	0.113137	12.3259	12.3143	0.0163145
		1040.94			84.61			12.3028
		1029.93			82.23
	110	924.39	919.2	7.33977	87.67	87.94	0.381838	10.544	10.4529	0.12885
		914.01			88.21			10.3618
		900.2			83.45
RS.GAPDH	10	no detection			15.47	15.84	0.53	no detection
		no detection			16.22			no detection
		no detection			13.22			no detection
	20	no detection			23.36	24.21	1.2	no detection
		no detection			25.06			no detection
		no detection			20.12			no detection
	30	no detection			29.73	30.15	0.59	no detection
		no detection			30.57			no detection
		no detection			26.45			no detection
	40	340.27	338.37	2.69	39.46	39.07	0.56	8.62	8.66	0.05
		336.46			38.67			8.7
		330.22			36.41
	50	400.39	401.36	1.37	47.31	47.73	0.59	8.46	8.41	0.08
		402.33			48.15			8.36
		397.45			44.32
	60	820.78	818.55	3.15	50.39	53	3.69	16.29	15.48	1.14
		816.32			55.61			14.68
		804.53			43.23
	70	988.56	987.55	1.44	70.72	71.08	0.51	13.98	13.89	0.12
		986.53			71.44			13.81
		972.89			68.45
	80	1150.67	1149.56	1.57	76.77	77.46	0.98	14.99	14.84	0.21
		1148.45			78.16			14.69
		1142.31			74.33
	90	1456.66	1456.02	0.91	83.46	82.18	1.81	17.45	17.72	0.38
		1455.37			80.9			17.99
		1446.57			76.44
	100	1501.24	1502.23	1.4	88.2	88.59	0.55	17.02	16.96	0.09
		1503.22			88.97			16.9
		1495.67			80.31
	110	1356.33	1355.31	1.44	96.25	95.46	1.12	14.09	14.2	0.15
		1354.29			94.67			14.31
		1350.23			90.63
